# Supplementary material for: A Dual Electrode Biosensor for Glucose and Lactate Measurement in Normal and Prolonged Obese Mice Using Single Drop of Whole Blood
Source: Biosensors (Basel). 2021 Dec 9;11(12):507. doi: 10.3390/bios11120507 (PMC8699454; doi:10.3390/bios11120507)
Supplement: Supplementary file 1 [file biosensors-11-00507-s001.zip]

Archive with 1 entries (1 files):
- biosensors-1479975-supplementary.pdf
